# Supplementary material for: Simple and Expedient Access to Novel Fluorinated Thiazolo- and Oxazolo[3,2-a]pyrimidin-7-one Derivatives and Their Functionalization via Palladium-Catalyzed Reactions
Source: Molecules. 2022 May 7;27(9):3013. doi: 10.3390/molecules27093013 (PMC9100779; doi:10.3390/molecules27093013)
Supplement: Supplementary file 1 [file molecules-27-03013-s001.zip]

Archive with 1 entries (1 files):
- molecules-1707190-supplementary.pdf
